# Supplementary material for: HMGR and CHS gene cloning, characterizations and tissue-specific expressions in Polygala tenuifolia Willd
Source: PLoS One. 2024 Mar 25;19(3):e0300895. doi: 10.1371/journal.pone.0300895 (PMC10962832; doi:10.1371/journal.pone.0300895)
Supplement: S1 File — (FASTA) [file pone.0300895.s002.fasta]

>MK424118.1 Polygala tenuifolia HMGR (HMGR) mRNA, complete cds
TCTGATCAGGTCGTGATTCGCTTTAAATGCAAACCCATTTTTCAATATTCATTCACAGCTGTTATCACTG
ATCAGCCAACCGCGCTGAAAATTCGACCTTTTCATTTGTTTTCGGTGAGTTTGTCAATTTTCAGTGGTGG
AGGTTCGACGGAGACCAATGAACGGCGAACCCCAACTGAAAACGCATCATCTTCAGCAGCGTAAGCAGCA
GAAGGAGCAGCAGATGGTGAAGTCGGAGACGGAACAGCAGCAGCAGCAGTCGCCCATTCCTCTGTTCACT
CTGTACGTTACGAATGGTGTTTTTTTTTGTCTGTTCTTCTCGGTGGCGTACTTCCTTCTTCACAGATGGC
GTGACAAGGTCCGCACTTCGTCTCCTCTTCATGTTGTGACGCTTTCAGAGATCGCTGCTATTGTTTCTCT
AATTGCTTCTGTCATATACCTTCTGGGTTTCTTCGGCATTGGATTTATTCATCCCATTACCTCTCGGGCT
TCGTCTGATGATGAGCTTGAGCTTGAAGATGAGGATGTAAATACTACGCTCATTGCCAAGGAGGATAGCC
GTGCTCCTGGCTCTTGCGGTGCTGGTGTGATTGACTGCTCTGTCGTGACAACTGCTCTGCCGCAGACCCA
GGTGGTGATTGCTGCACCGGCTGCGGAGTTTGCAATAACGCCAACACAGTTAAACGATGACGATAAGGAG
GTCATTAACGCGGTAGTGTCTGGTTCGACGCCGTCGTATTCATTGGAGTCAAAGCTCGGTGATTGCAGAA
GAGCTGCAGCAATTAGAAGAGAAGCGGTACAGAGATTGACGGGGAAGTCGCTTGCTGGGTTACCATTGGA
GGGGTTCGATTACGATTCGATTTTGGGACAGTGCTGTGAGATGCCAATTGGGTACGTTCAGTTACCGGTT
GGCGTGGCAGGACCTCTTTTGCTTGATGGGAGAGAGTACACTGTACCGATGGCTACGACAGAGGGCTGTC
TGGTAGCTAGCACAAACAGGGGCTGCAAAGCTATCCACCTCTCTGGTGGAGCTACATCTGTGTTGCTTAG
AGATGGGATGACGAGAGCTCCTGTTGTTCGGTTTCCTACTGCCATGAGGGCCGCCCACTTGAAGTTTTTC
TTGGAGGATCCGATGAATTTCGATGGACTTTCTGTCGTTTTCAACAGGTCTAGTAGGTTTGCTATGTTAC
AACGGATCCAGTGTGCTATAGCGGGCAAGAATTTGTACATCAGATTCACTTGCAGCACAGGAGATGCCAT
GGGGATGAACATGGTTTCTAAGGGAGTCCAGAACGTACTTGATTACATTCAGAACGATTTTCCTGACATG
GATATCATCGGTATCTCTGGAAACTTCTGTTCTGACAAGAAGCCAGCTGCAGTGAACTGGATTGAGGGGC
GTGGGAAATCGGTCGTATGCGAGGCGATCATTAAGGAGGAGGTAGTTAAGAAAGTGTTGAAGACCAACGT
AGCTGCCCTGGTGGAGCTTAACATGCTTAAAAACCTTGCTGGCTCAGCCGTGGATGGTGCCCTGGGTGGT
TTCAATGCACATGCTAGCAATATTGTTTCTGCAATCTACATAGCCACTGGTCAGGATCCTGCTCAGAATG
TAGAAAGCTCTCACTGTATCACCATGATGGAAGCTGTGAACGATGGCAGGGACCTTCATGTCTCTGTCTC
CATGCCTTCAATTGAGGTGGGCACAGTTGGAGGGGGAACTCAGCTTGCATCCCAGTCTGCTTGTCTTAAC
CTACTTGGTGTTAAAGGTGCCAGTACAGAAACCCCCGGTGCACATGCAAGGCTATTGGCAACCATTGTAG
CTGGTTCAGTCCTAGCTGGAGAGCTTTCCCTCATGTCTGCCCTTGCAGCTGGACAGCTAGTGAAGAGCCA
CATGAAATACAATCGGTCTAGCAAGGATATGTCCAAGGTTGCCTCCTAACTAATCAGTTTGTGACTGTTA
GTCCCATCCAAGCCCCTAGATATGAAACTTTAGTTTCAATGGTCGAGTGATATGATGCATTCTATGTCCA
TGACATTCCATCTTGGCTTCGTGTGAGCACAACACCCCCAAAATTGATGTTAGGTTATTTCATTGGAATT
ACTCAGCAAGTGCAGCTAACATGTCAGCAACAAAGACGAAGCACACAAAGCCAGTGTTTTCTTTTTTAGT
TTTTAGTTTTTTTTAAATTTTATAATCGACGGGAGGCTTTGTCTCTTTCTGGATTGTACAAACTGCTTTC
AAGTGGGAAAATGATGACGAAGGAAAGAAGACAGACCCCCTCTTTGACAACGAAAAAAAAAAAAAAAGAA
AAAAAAAAAAAAA
