# Supplementary material for: HMGR and CHS gene cloning, characterizations and tissue-specific expressions in Polygala tenuifolia Willd
Source: PLoS One. 2024 Mar 25;19(3):e0300895. doi: 10.1371/journal.pone.0300895 (PMC10962832; doi:10.1371/journal.pone.0300895)
Supplement: S2 File — (FASTA) [file pone.0300895.s003.fasta]

>MK424117.2 Polygala tenuifolia CHS mRNA, complete cds
TAAAGCGGTACGGTCGGCGGTGAGGCGGGCGGCGAGGCCGGTGCGGGCGCGCGGGGATGCGTACTAGAGT
CAACCTGTACCTTTCCGGGGCGGAGTGTTCTCTCGGGCGGCCTGGGCCGTGGGCGGGGCGTCGGGTTGCG
TGTCGTCGGGGGAGCGGGGGGTCTGGGTGGTACGGCGCGGTTTGTGAGAGCTGGGTTCCGTGGGGGGAGG
GTTCAACATCAACCAAATATGGTGGCTGTCAATGAAGTTCGTAAGGCACAACGTGCAGAAGGACCTGCAA
CAATCTTCGCCATTGGCACTGCAACTCCACCATTCTGTGTGGAGCAAAGTACCTATCCTGATTACTATTT
CAAGATCACAAACAGCGAACACAAAACTGAGCTGAAAGAGAAATTCAAGCGCATGTGTGACAGTTCCAAC
GTGAAGAAGAGATACTTTCACCTGACTGAAGACATCCTCAAAAAGAACCCCGACATCTGTACCTTCATGG
CCCCTTCCTTGGATGCTAGACATGATGCTGTTGTGTCAGAGGTACCAAAGCTGGGAAAAGAGGCAGCACT
CAAGGCCATCAAGGAATGGGGTCTGCCAAAATCAAAGATTACCCATCTAATCTTTTGCACCTCAAGTGGA
GTGGGCATGCCTGGAGCTGATTACCACCTTGCTAAGCTCTTAGGGCTTGAGCCATCAATAAAGAGACTTA
TGGTTTACGTACAAGGTTGTTTTGCTGGGGGCACTGTTCTTCGTGTAGCCAAAGATTTGGCTGAAAACAA
CAAAGGTGCAAGAGTTCTTATCGTATGCTCAGAGACTGCTGCACTCACTTTCCACGGACCAAGTGAAACA
AACCTTGACATTCTTGTGGGACAAGCATTGTTCGGTGATGGAGCTGCTGCTGTAATAGTTGGATCAGACC
CAATTCCAGAAGTTGAACAACCTCTGTTTGAAATTGTATCAGCTTCCCAAAGGATCCTCCCAGGCAGTGA
TGGAGCCATTGATGCAAGTCTTCGTGAATCTGGACTCGTATTCCATCTCTCGAAAGATATTTCTGACGTC
ATCTCAAAGAATATCGAGACAAGCTTAGTTGAGGCCTTTCATCCATTAGGGGTTAAAGATTGGAACTCAC
TCTTCTGGGCTGTACACCCAGGTGGTCCAAAAATTGTAGAAGACATTGAAGCGAAGCTAGGCCTTAACCC
TGAGAAACTACAGCCTACTAGAGATATGCTTAGTGAATATGGTAACATGGCAAGTGCATGTGTGATATTT
ATCCTTGATGAGATAAGGAGGGCCTCTGCTGAAAAAGCACTCAAGACTACTGGAGAAGGACTTGAATGGG
GCGTTCTTTTTGGATTGGGACCTGGTCTTACAGTTGAGACTGTTGTTCTTCACAGTGTTTCAACCTAGCT
AGCTATAATTGTTTGCTTGTGGTTTGGGGATTTTCATGCCTCACTCATTTCAAATCATGTTTGTTACATT
ACATGCATAACTTATGTGTTTACGTTTGTGTAATGGTACAATGCCTTCCGTGGCTGATGAAGAAGCCCGG
CCCTAGCTGAACACCTTTTCGTTTATCATGAATAAAATGTAATCACTGTCCCAGTTGATAGTTGAAAAAA
AAAAAAAAAAAAAAAAAAAAAAA
